# Supplementary material for: Sown Wildflowers Enhance Habitats of Pollinators and Beneficial Arthropods in a Tomato Field Margin
Source: Plants (Basel). 2021 May 17;10(5):1003. doi: 10.3390/plants10051003 (PMC8156626; doi:10.3390/plants10051003)
Supplement: Supplementary file 1 [file plants-10-01003-s001.zip]

Archive with 1 entries (1 files):
- plants-1187351-supplementary.pdf
